# Supplementary material for: Effect of Celecoxib and Infliximab against Multiple Organ Damage Induced by Sepsis in Rats: A Comparative Study
Source: Biomedicines. 2022 Jul 6;10(7):1613. doi: 10.3390/biomedicines10071613 (PMC9312943; doi:10.3390/biomedicines10071613)
Supplement: Supplementary file 1 [file biomedicines-10-01613-s001.zip]

Archive with 1 entries (1 files):
- biomedicines-1765391-supplementary.pdf
